# Supplementary material for: Mechanisms of Tebuconazole Adsorption in Profiles of Mineral Soils
Source: Molecules. 2021 Aug 4;26(16):4728. doi: 10.3390/molecules26164728 (PMC8398351; doi:10.3390/molecules26164728)
Supplement: Supplementary file 1 [file molecules-26-04728-s001.zip]

Archive with 1 entries (1 files):
- molecules-1277719-supplementary.pdf
